# Supplementary material for: Diagnosis of Occlusal Caries with Dynamic Slicing of 3D Optical Coherence Tomography Images
Source: Sensors (Basel). 2020 Mar 17;20(6):1659. doi: 10.3390/s20061659 (PMC7146590; doi:10.3390/s20061659)
Supplement: Supplementary file 1 [file sensors-20-01659-s001.zip]

Archive with 5 entries (5 files):
- Video 1 - score 0.wmv
- Video 2 - score 1.wmv
- Video 3 - score 2.wmv
- Video 4- Score 3.wmv
- Video 5 - score 3.wmv
